# Supplementary material for: Rapid Detection of SARS-CoV‑2 Spike Protein Using a Fully 3D-Printed Electrochemical Biosensor
Source: ACS Omega. 2025 Dec 11;10(50):62025–35. doi: 10.1021/acsomega.5c09067 (PMC12750377; doi:10.1021/acsomega.5c09067)
Supplement: Supplementary file 1 [file ao5c09067_si_001.zip]

Archive with 1 entries (1 files):
- Electrode.stl
